# Supplementary material for: MicroRNA responses to focal cerebral ischemia in male and female mouse brain
Source: Front Mol Neurosci. 2014 Feb 11;7:11. doi: 10.3389/fnmol.2014.00011 (PMC3920114; doi:10.3389/fnmol.2014.00011)
Supplement: Supplementary file 1 [file DataSheet1.XLSX]

## Sheet: Male Pathways
Number	Gene ID	Mapped IDS	Gene Name	Panther	GO Molecular Function	GO Biological Process	GO Cellular Component	PANTHER Protein Class	Pathway
			Gene Symbol	Family/Subfamily
1	MOUSE|MGI=MGI=102705|UniProtKB=P63213	Gng2	Guanine nucleotide-binding protein G(I)/G(S)/G(O) subunit gamma-2	GUANINE NUCLEOTIDE-BINDING PROTEIN G(I)/G(S)/G(O) GAMMA-2 (PTHR13809:SF13)	GTPase activity	G-protein coupled receptor protein signaling pathway	heterotrimeric G-protein complex	heterotrimeric G-protein	Opioid proopiomelanocortin pathway->G-protein
			GBG2		protein binding	G-protein coupled receptor protein signaling pathway
									Dopamine receptor mediated signaling pathway->G-protein, gamma subunit
									5HT1 type receptor mediated signaling pathway->G-protein
									5HT4 type receptor mediated signaling pathway->G-protein
									Muscarinic acetylcholine receptor 1 and 3 signaling pathway->Gq-protein
									Angiotensin II-stimulated signaling through G proteins and beta-arrestin->G-protein, gamma subunit
									Endogenous_cannabinoid_signaling->G-protein, gamma subunit
									Beta3 adrenergic receptor signaling pathway->G-Protein
									GABA-B_receptor_II_signaling->Ggamma
									Thyrotropin-releasing hormone receptor signaling pathway->G-Protein
									Heterotrimeric G-protein signaling pathway-Gq alpha and Go alpha mediated pathway->G protein-activated inward rectifying potassium channel
									Heterotrimeric G-protein signaling pathway-Gq alpha and Go alpha mediated pathway->G-protein, gamma subunit
									Wnt signaling pathway->G-protein, gamma subunit
									Opioid proenkephalin pathway->G-protein
									Histamine H2 receptor mediated signaling pathway->G-Protein
									Nicotine pharmacodynamics pathway->Guanine nuceotide-binding protein, gamma 2
									Muscarinic acetylcholine receptor 2 and 4 signaling pathway->Gi-protein
									Inflammation mediated by chemokine and cytokine signaling pathway->G protein, beta and gamma subunit
									Heterotrimeric G-protein signaling pathway-rod outer segment phototransduction->G protein gamma subunit
									Enkephalin release->Gi-protein
									Metabotropic glutamate receptor group II pathway->G-protein
									Metabotropic glutamate receptor group III pathway->Gi-protein
									Opioid prodynorphin pathway->G-protein
									Oxytocin receptor mediated signaling pathway->G-Protein
									Beta1 adrenergic receptor signaling pathway->G-Protein
									Beta2 adrenergic receptor signaling pathway->G-Protein
									5HT2 type receptor mediated signaling pathway->G-protein
									Histamine H1 receptor mediated signaling pathway->G-Protein
									Gonadotropin releasing hormone receptor pathway->Ggamma
									Cortocotropin releasing factor receptor signaling pathway->G-Protein
									Heterotrimeric G-protein signaling pathway-Gi alpha and Gs alpha mediated pathway->G protein gamma subunit
									Enkephalin release->Gs-protein
2	MOUSE|MGI=MGI=1314882|UniProtKB=Q9ERH7	Hipk3	Homeodomain-interacting protein kinase 3	HOMEODOMAIN-INTERACTING PROTEIN KINASE 3 (PTHR24058:SF29)	non-membrane spanning protein tyrosine kinase activity	protein amino acid phosphorylation	-	non-receptor serine/threonine protein kinase	-
			HIPK3					non-receptor tyrosine protein kinase
								non-receptor serine/threonine protein kinase
								non-receptor tyrosine protein kinase
3	MOUSE|MGI=MGI=96273|UniProtKB=Q64264	Htr1a	5-hydroxytryptamine receptor 1A	5-HYDROXYTRYPTAMINE RECEPTOR 1A (PTHR24247:SF20)	G-protein coupled receptor activity	blood circulation	-	G-protein coupled receptor	Heterotrimeric G-protein signaling pathway-Gi alpha and Gs alpha mediated pathway->Gi protein coupled receptor
			5HT1A			neurological system process
						G-protein coupled receptor protein signaling pathway			Heterotrimeric G-protein signaling pathway-Gi alpha and Gs alpha mediated pathway->Gs-protein coupled receptor
						G-protein coupled receptor protein signaling pathway
									5HT1 type receptor mediated signaling pathway->5HT1 Receptor
4	MOUSE|MGI=MGI=1914143|UniProtKB=Q8C190	Mbnl2	Uncharacterized protein C16orf7 homolog	SUBFAMILY NOT NAMED (PTHR23101:SF27)	protein binding	intracellular protein transport	-	membrane trafficking regulatory protein	-
			CP007		small GTPase regulator activity	endocytosis		guanyl-nucleotide exchange factor
					guanyl-nucleotide exchange factor activity
5	MOUSE|MGI=MGI=109211|UniProtKB=Q8BWW9	Pkn2	Serine/threonine-protein kinase N2	SERINE/THREONINE-PROTEIN KINASE N2 (PTHR24357:SF1)	protein kinase activity	calcium-mediated signaling	-	non-receptor serine/threonine protein kinase	PDGF signaling pathway->Protein kinase C
			PKN2		calcium ion binding	protein amino acid phosphorylation		transfer/carrier protein
					calmodulin binding	calcium-mediated signaling		non-receptor serine/threonine protein kinase	Alzheimer disease-amyloid secretase pathway->Protein kinase C
					calcium-dependent phospholipid binding			annexin
								calmodulin	Muscarinic acetylcholine receptor 1 and 3 signaling pathway->Protein kinase C
6	MOUSE|MGI=MGI=2139740|UniProtKB=Q8BHN0	Ppm1l	Protein phosphatase 1L	PROTEIN PHOSPHATASE 2C EPSILON (PTHR13832:SF87)	phosphoprotein phosphatase activity	MAPKKK cascade	-	protein phosphatase	-
			PPM1L		phosphoprotein phosphatase activity	protein amino acid phosphorylation		protein phosphatase
					protein binding	MAPKKK cascade		kinase inhibitor
					kinase inhibitor activity
					kinase regulator activity
7	MOUSE|MGI=MGI=1919764|UniProtKB=Q1HCM0	Fgfbp3	Fibroblast growth factor-binding protein 3	FGF BINDING PROTEIN 1 (PTHR15258:SF2)	-	-	-	-	-
			FGFP3
8	MOUSE|MGI=MGI=107592|UniProtKB=Q8JZK9	Hmgcs1	Hydroxymethylglutaryl-CoA synthase, cytoplasmic	SUBFAMILY NOT NAMED (PTHR11877:SF10)	transferase activity	coenzyme metabolic process	-	transferase	Cholesterol biosynthesis->Hydroxymethyl glutaryl CoA synthase
			HMCS1		lyase activity	cholesterol metabolic process		lyase
9	MOUSE|MGI=MGI=99513|UniProtKB=Q63918	Sdpr	Serum deprivation-response protein	SUBFAMILY NOT NAMED (PTHR15240:SF0)	transcription factor activity	termination of RNA polymerase II transcription	-	transcription factor	General transcription by RNA polymerase I->PTRF
			SDPR		transcription factor activity	rRNA metabolic process
10	MOUSE|MGI=MGI=104616|UniProtKB=P51678	Ccr3	Probable C-C chemokine receptor type 3	C-C CHEMOKINE RECEPTOR TYPE 3 (PTHR24227:SF13)	G-protein coupled receptor activity	immune response	-	G-protein coupled receptor	Inflammation mediated by chemokine and cytokine signaling pathway->Chemokine receptor
			CCR3			neurological system process
						G-protein coupled receptor protein signaling pathway
						cytokine-mediated signaling pathway
						cell motion
						G-protein coupled receptor protein signaling pathway
						cytokine-mediated signaling pathway
						response to stimulus
11	MOUSE|Ensembl=ENSMUSG00000026361|UniProtKB=Q8JZM7	Cdc73	Parafibromin	HYPERPARATHYROIDISM HOMOLOG (PTHR12466:SF6)	-	-	-	-	-
			CDC73
12	MOUSE|MGI=MGI=1338833|UniProtKB=Q9Z1Y9	Dio2	Type II iodothyronine deiodinase	TYPE II IODOTHYRONINE DEIODINASE (PTHR11781:SF3)	hydrolase activity	metabolic process	-	hydrolase	-
			IOD2
13	MOUSE|MGI=MGI=95708|UniProtKB=Q3UP14	Ghr	Growth hormone receptor	GROWTH HORMONE RECEPTOR PRECURSOR (GH RECEPTOR) (SOMATOTROPIN RECEPTOR) (PTHR23036:SF21)	cytokine receptor activity	B cell mediated immunity	-	cytokine	-
			Q3UP14		cytokine activity	cytokine-mediated signaling pathway		type I cytokine receptor
						MAPKKK cascade		defense/immunity protein
						JAK-STAT cascade
						cell-cell signaling
						cytokine-mediated signaling pathway
						MAPKKK cascade
						JAK-STAT cascade
						cell-cell signaling
						ectoderm development
						mesoderm development
						nervous system development
						hemopoiesis
						mammary gland development
						response to stimulus
14	MOUSE|MGI=MGI=2145597|UniProtKB=Q8C181	Mbnl2	Muscleblind-like protein 2	SUBFAMILY NOT NAMED (PTHR12675:SF1)	double-stranded DNA binding	mesoderm development	-	DNA binding protein	-
			MBNL2			muscle organ development
15	MOUSE|MGI=MGI=2145637|UniProtKB=Q8VE11	Mtmr6	Myotubularin-related protein 6	MYOTUBULARIN-RELATED PROTEIN 6 (PTHR10807:SF34)	-	spermatogenesis	-	phosphatase	-
			MTMR6			intracellular protein transport		phosphatase
						vesicle-mediated transport
						phospholipid metabolic process
16	MOUSE|MGI=MGI=2444609|UniProtKB=Q8BYM5	Nlgn3	Neuroligin-3	NEUROLIGIN 3 (PTHR11559:SF50)	lipase activity	neurological system process	-	signaling molecule	-
			NLGN3		receptor binding	signal transduction		esterase
						neuromuscular synaptic transmission		lipase
						cell-cell adhesion
						vitamin metabolic process
						lipid metabolic process
						signal transduction
						neuromuscular synaptic transmission
						cell-cell adhesion
						ectoderm development
						nervous system development
17	MOUSE|MGI=MGI=104661|UniProtKB=P51448	Rora	Nuclear receptor ROR-alpha	NUCLEAR RECEPTOR ROR-ALPHA (PTHR24082:SF108)	ligand-dependent nuclear receptor activity	spermatogenesis	-	nuclear hormone receptor	-
			RORA		transcription factor activity	sensory perception		receptor
					transcription factor activity	intracellular signaling cascade		nucleic acid binding
						regulation of transcription from RNA polymerase II promoter
						intracellular signaling cascade
						embryonic development
18	MOUSE|MGI=MGI=2144243|UniProtKB=Q5SUH6	Clint1	Clathrin interactor 1	EPSIN 4/ENTHOPROTIN (PTHR12276:SF12)	-	intracellular protein transport	-	membrane traffic protein	-
			Q5SUH6			endocytosis
						intracellular signaling cascade
						intracellular signaling cascade
19	MOUSE|MGI=MGI=2686598|UniProtKB=B9EKK6	Fam55c	Family with sequence similarity 55, member C	SUBFAMILY NOT NAMED (PTHR16165:SF0)	-	-	-	-	-
			B9EKK6
20	MOUSE|MGI=MGI=1889008|UniProtKB=Q80XR2	Atp2c1	Calcium-transporting ATPase type 2C member 1	P-TYPE ATPASE (PTHR24093:SF106)	hydrolase activity	cation transport	-	cation transporter	-
			AT2C1		cation transmembrane transporter activity	cellular calcium ion homeostasis		ion channel
					ion channel activity			hydrolase
21	MOUSE|MGI=MGI=2443154|UniProtKB=Q8VEG6	Cnot6l	CCR4-NOT transcription complex subunit 6-like	CARBON CATABOLITE REPRESSOR PROTEIN 4 (PTHR12121:SF13)	exoribonuclease activity	regulation of transcription from RNA polymerase II promoter	-	exoribonuclease	-
			CNO6L		nucleic acid binding			nuclease
22	MOUSE|MGI=MGI=2687319|UniProtKB=B1ASU0	Il1rapl1	Interleukin 1 receptor accessory protein-like 1	SUBFAMILY NOT NAMED (PTHR11890:SF15)	-	-	-	-	-
			B1ASU0
23	MOUSE|MGI=MGI=3029414|UniProtKB=A2AHJ4	Brwd3	Bromodomain and WD repeat-containing protein 3	WD REPEAT DOMAIN 9 (PTHR16266:SF5)	-	-	-	-	-
			BRWD3
24	MOUSE|MGI=MGI=1346873|UniProtKB=G5E8L8	Map3k2	Mitogen activated protein kinase kinase kinase 2	MITOGEN-ACTIVATED PROTEIN KINASE KINASE KINASE 2 (PTHR24360:SF37)	protein kinase activity	phosphate metabolic process	-	protein kinase	B cell activation->Mitogen-activated protein kinase kinase kinase
			G5E8L8			protein amino acid phosphorylation		protein kinase
									PDGF signaling pathway->Extracellular signal-regulated kinase family
									Gonadotropin releasing hormone receptor pathway->MAP3Ks
									Inflammation mediated by chemokine and cytokine signaling pathway->Mitogen-activated protein kinase kinase
									EGF receptor signaling pathway->Mitogen-activated protein kinase kinase kinase
									FGF signaling pathway->Mitogen-activated protein kinase kinase kinase
									Integrin signalling pathway->Extracellular signal-regulated kinase
25	MOUSE|MGI=MGI=2685387|UniProtKB=Q5XF89	Atp13a3	Probable cation-transporting ATPase 13A3	SUBFAMILY NOT NAMED (PTHR24093:SF88)	hydrolase activity	cation transport	-	cation transporter	-
			AT133		cation transmembrane transporter activity	cellular calcium ion homeostasis		ion channel
					ion channel activity			hydrolase
26	MOUSE|MGI=MGI=2137383|UniProtKB=Q923L3	Csmd1	CUB and sushi domain-containing protein 1	SUBFAMILY NOT NAMED (PTHR19325:SF232)	serine-type peptidase activity	complement activation	-	apolipoprotein	-
			CSMD1		metallopeptidase activity	signal transduction		receptor
					receptor activity	cell-cell adhesion		metalloprotease
					lipid transporter activity	proteolysis		serine protease
						signal transduction		metalloprotease
						cell-cell adhesion		serine protease
						blood coagulation		complement component
								cell adhesion molecule
27	MOUSE|MGI=MGI=2446634|UniProtKB=Q8CJF9	Eif2c3	Protein argonaute-3	SUBFAMILY NOT NAMED (PTHR22891:SF0)	translation factor activity, nucleic acid binding	translation	-	translation initiation factor	-
			AGO3		translation initiation factor activity
28	MOUSE|MGI=MGI=95624|UniProtKB=G5E8E8	Gabrg3	Gamma-aminobutyric acid receptor subunit gamma-3	GAMMA-AMINOBUTYRIC ACID RECEPTOR SUBUNIT GAMMA-3 (PTHR18945:SF195)	acetylcholine receptor activity	muscle contraction	-	GABA receptor	-
			G5E8E8		GABA receptor activity	neurological system process		acetylcholine receptor
					ligand-gated ion channel activity	cation transport		GABA receptor
						anion transport		acetylcholine receptor
						signal transduction
						nerve-nerve synaptic transmission
						neuromuscular synaptic transmission
						signal transduction
						nerve-nerve synaptic transmission
						neuromuscular synaptic transmission
						ectoderm development
						nervous system development
29	MOUSE|MGI=MGI=1927656|UniProtKB=Q9D3F6	Ms4a4c	MCG12897	MEMBRANE-SPANNING 4-DOMAINS SUBFAMILY A MEMBER 4 (PTHR23320:SF13)	receptor activity	-	-	receptor	-
			Q9D3F6
30	MOUSE|MGI=MGI=2442513|UniProtKB=Q8BQM8	Eml5	Echinoderm microtubule-associated protein-like 5	SUBFAMILY NOT NAMED (PTHR13720:SF6)	-	-	-	-	-
			EMAL5
31	MOUSE|MGI=MGI=3613666|UniProtKB=A2AHL1	Ano3	Anoctamin-3	SUBFAMILY NOT NAMED (PTHR12308:SF9)	-	-	-	-	-
			ANO3
32	MOUSE|MGI=MGI=1918079|UniProtKB=Q7TQK5	Ccdc93	Coiled-coil domain-containing protein 93	SUBFAMILY NOT NAMED (PTHR16441:SF0)	-	-	-	-	-
			CCD93
33	MOUSE|MGI=MGI=88446|UniProtKB=Q61245	Col11a1	Collagen alpha-1(XI) chain	SUBFAMILY NOT NAMED (PTHR24023:SF42)	receptor activity	macrophage activation	extracellular matrix	transporter	Integrin signalling pathway->Collagen
			COBA1		extracellular matrix structural constituent	blood circulation		surfactant
					transmembrane transporter activity	intracellular protein transport		receptor
						receptor-mediated endocytosis		extracellular matrix structural protein
						signal transduction		antibacterial response protein
						cell-cell adhesion		cell adhesion molecule
						signal transduction
						cell-cell adhesion
						cellular component morphogenesis
						cellular component morphogenesis
						ectoderm development
						mesoderm development
						cellular component morphogenesis
						skeletal system development
						angiogenesis
						regulation of liquid surface tension
						defense response to bacterium
						asymmetric protein localization
34	MOUSE|MGI=MGI=99458|UniProtKB=Q8CFN5	Mef2c	Myocyte-specific enhancer factor 2C	MYOCYTE-SPECIFIC ENHANCER FACTOR 2C (PTHR11945:SF25)	transcription factor activity	regulation of transcription from RNA polymerase II promoter	-	transcription factor	p38 MAPK pathway->myocyte enhancer factor 2
			MEF2C		transcription factor activity	mesoderm development		nucleic acid binding
						embryonic development			Oxidative stress response->myocyte enhancer factor-2
						muscle organ development
35	MOUSE|MGI=MGI=1890474|UniProtKB=Q9ES17	Il21	Interleukin-21	SUBFAMILY NOT NAMED (PTHR14356:SF0)	-	-	-	-	Interleukin signaling pathway->Interleukin
			IL21
36	MOUSE|MGI=MGI=109147|UniProtKB=F8VQ78	Oxtr	Uncharacterized protein	OXYTOCIN RECEPTOR (PTHR24241:SF19)	G-protein coupled receptor activity	female gamete generation	-	G-protein coupled receptor	Oxytocin receptor mediated signaling pathway->Oxytocin Receptor
			F8VQ78			muscle contraction
						visual perception
						blood circulation
						sensory perception
						G-protein coupled receptor protein signaling pathway
						calcium-mediated signaling
						G-protein coupled receptor protein signaling pathway
						calcium-mediated signaling
						mesoderm development
						mammary gland development
						regulation of vasoconstriction

## Sheet: Female Pathways
Number	Gene ID	Mapped IDS	Gene Name	Panther	GO Molecular Function	GO Biological Process	GO Cellular Component	PANTHER Protein Class	Pathway
			Gene Symbol	Family/Subfamily
1	MOUSE|MGI=MGI=2442722|UniProtKB=Q8BLQ9	Cadm2	Cell adhesion molecule 2	SUBFAMILY NOT NAMED (PTHR23277:SF15)	-	signal transduction	-	-	-
			CADM2			cell-cell adhesion
						signal transduction
						cell-cell adhesion
2	MOUSE|MGI=MGI=109211|UniProtKB=Q8BWW9	Pkn2	Serine/threonine-protein kinase N2	SERINE/THREONINE-PROTEIN KINASE N2 (PTHR24357:SF1)	protein kinase activity	calcium-mediated signaling	-	non-receptor serine/threonine protein kinase	PDGF signaling pathway->Protein kinase C
			PKN2		calcium ion binding	protein amino acid phosphorylation		transfer/carrier protein
					calmodulin binding	calcium-mediated signaling		non-receptor serine/threonine protein kinase	Alzheimer disease-amyloid secretase pathway->Protein kinase C
					calcium-dependent phospholipid binding			annexin
								calmodulin	Muscarinic acetylcholine receptor 1 and 3 signaling pathway->Protein kinase C
3	MOUSE|MGI=MGI=1890216|UniProtKB=Q9JMA9	Slc6a14	Sodium- and chloride-dependent neutral and basic amino acid transporter B(0+)	SUBFAMILY NOT NAMED (PTHR11616:SF51)	amino acid transmembrane transporter activity	neurological system process	-	amino acid transporter	-
			S6A14		cation transmembrane transporter activity	cation transport		cation transporter
						extracellular transport
						amino acid transport
						signal transduction
						synaptic transmission
						primary metabolic process
						signal transduction
						synaptic transmission
4	MOUSE|MGI=MGI=1306795|UniProtKB=O54931	Akap2	A-kinase anchor protein 2	A-KINASE ANCHOR PROTEIN 2 (PTHR10498:SF4)	-	signal transduction	-	-	-
			AKAP2			signal transduction
5	MOUSE|MGI=MGI=3036289|UniProtKB=Q6XJV4	Cd200r4	Cell surface glycoprotein CD200 receptor 4	SUBFAMILY NOT NAMED (PTHR21462:SF0)	receptor activity	-	-	receptor	-
			MO2R4
6	MOUSE|MGI=MGI=95554|UniProtKB=P26323	Fli1	Friend leukemia integration 1 transcription factor	FLI1 (PTHR11849:SF34)	transcription factor activity	B cell mediated immunity	-	transcription factor	PDGF signaling pathway->Ets
			FLI1		receptor binding	macrophage activation		signaling molecule
					transcription factor activity	cell cycle		nucleic acid binding
						cell surface receptor linked signal transduction
						MAPKKK cascade
						regulation of transcription from RNA polymerase II promoter
						cell cycle
						cell surface receptor linked signal transduction
						MAPKKK cascade
						mesoderm development
						hemopoiesis
						cellular defense response
7	MOUSE|MGI=MGI=109165|UniProtKB=Q61012	Gngt1	Guanine nucleotide-binding protein G(T) subunit gamma-T1	GUANINE NUCLEOTIDE-BINDING PROTEIN G(T) GAMMA-T1 (PTHR13809:SF1)	GTPase activity	G-protein coupled receptor protein signaling pathway	heterotrimeric G-protein complex	heterotrimeric G-protein	PI3 kinase pathway->G protein, beta and gamma subunit
			GBG1		protein binding	G-protein coupled receptor protein signaling pathway
									Opioid proopiomelanocortin pathway->G-protein
									Dopamine receptor mediated signaling pathway->G-protein, gamma subunit
									5HT1 type receptor mediated signaling pathway->G-protein
									5HT4 type receptor mediated signaling pathway->G-protein
									Muscarinic acetylcholine receptor 1 and 3 signaling pathway->Gq-protein
									Angiotensin II-stimulated signaling through G proteins and beta-arrestin->G-protein, gamma subunit
									Endogenous_cannabinoid_signaling->G-protein, gamma subunit
									Beta3 adrenergic receptor signaling pathway->G-Protein
									GABA-B_receptor_II_signaling->Ggamma
									Thyrotropin-releasing hormone receptor signaling pathway->G-Protein
									Heterotrimeric G-protein signaling pathway-Gq alpha and Go alpha mediated pathway->G protein-activated inward rectifying potassium channel
									Heterotrimeric G-protein signaling pathway-Gq alpha and Go alpha mediated pathway->G-protein, gamma subunit
									Opioid proenkephalin pathway->G-protein
									Histamine H2 receptor mediated signaling pathway->G-Protein
									Muscarinic acetylcholine receptor 2 and 4 signaling pathway->Gi-protein
									Heterotrimeric G-protein signaling pathway-rod outer segment phototransduction->G protein gamma subunit
									Enkephalin release->Gi-protein
									Metabotropic glutamate receptor group II pathway->G-protein
									Metabotropic glutamate receptor group III pathway->Gi-protein
									Opioid prodynorphin pathway->G-protein
									Oxytocin receptor mediated signaling pathway->G-Protein
									Beta1 adrenergic receptor signaling pathway->G-Protein
									Beta2 adrenergic receptor signaling pathway->G-Protein
									5HT2 type receptor mediated signaling pathway->G-protein
									Histamine H1 receptor mediated signaling pathway->G-Protein
									Cortocotropin releasing factor receptor signaling pathway->G-Protein
									Heterotrimeric G-protein signaling pathway-Gi alpha and Gs alpha mediated pathway->G protein gamma subunit
									Enkephalin release->Gs-protein
8	MOUSE|MGI=MGI=2149946|UniProtKB=Q8BH60	Gopc	Golgi-associated PDZ and coiled-coil motif-containing protein	SUBFAMILY NOT NAMED (PTHR16528:SF0)	transmembrane transporter activity	intracellular protein transport	-	transporter	-
			GOPC
9	MOUSE|MGI=MGI=95815|UniProtKB=P39087	Grik2	Glutamate receptor, ionotropic kainate 2	GLUTAMATE RECEPTOR, IONOTROPIC KAINATE 2 (PTHR18966:SF37)	glutamate receptor activity	neurological system process	-	ionotropic glutamate receptor	Huntington disease->Kainate receptor
			GRIK2		ligand-gated ion channel activity	cation transport		ionotropic glutamate receptor
						cell surface receptor linked signal transduction			Ionotropic glutamate receptor pathway->Kainate Receptor
						nerve-nerve synaptic transmission
						cell surface receptor linked signal transduction			Ionotropic glutamate receptor pathway->Glutamate receptor, ionotropic kainate 2
						nerve-nerve synaptic transmission
									Metabotropic glutamate receptor group III pathway->AMPA/Kainate Receptor
									Ionotropic glutamate receptor pathway->AMPA/Kainate Receptor
10	MOUSE|MGI=MGI=1099804|UniProtKB=Q8VD75	Hip1	Huntingtin-interacting protein 1	HUNTINGTIN INTERACTING PROTEIN 1 (PTHR10407:SF5)	structural constituent of cytoskeleton	apoptosis	actin cytoskeleton	non-motor actin binding protein	Huntington disease->Huntington interacting protein-1
			HIP1		actin binding	cellular component morphogenesis
						cellular component morphogenesis
						cellular component morphogenesis
11	MOUSE|MGI=MGI=1351638|UniProtKB=O89050	Mkln1	Muskelin	SUBFAMILY NOT NAMED (PTHR15526:SF5)	-	-	-	-	-
			MKLN1
12	MOUSE|MGI=MGI=1924621|UniProtKB=Q3U2P1	Sec24a	Protein transport protein Sec24A	SUBFAMILY NOT NAMED (PTHR13803:SF0)	-	intracellular protein transport	vesicle coat	vesicle coat protein	-
			SC24A			vesicle-mediated transport
13	MOUSE|MGI=MGI=2151053|UniProtKB=Q9D695	Serpinb7	Serpin B7	SERINE PROTEASE INHIBITOR, SERPIN B7 (PTHR11461:SF56)	protein binding	proteolysis	-	serine protease inhibitor	-
			SPB7		serine-type endopeptidase inhibitor activity
14	MOUSE|MGI=MGI=1341881|UniProtKB=Q8R191	Syngr3	Synaptogyrin-3	SYNAPTOGYRIN-3 (PTHR10838:SF8)	-	neurological system process	-	membrane trafficking regulatory protein	-
			SNG3
15	MOUSE|MGI=MGI=1309481|UniProtKB=G5E870	Trip12	Protein Trip12	THYROID RECEPTOR INTERACTING PROTEIN 12 (TRIP12) (PTHR11254:SF72)	ubiquitin-protein ligase activity	proteolysis	-	ubiquitin-protein ligase	-
			G5E870			ectoderm development
						mesoderm development
						skeletal system development
						nervous system development
16	MOUSE|MGI=MGI=1922091|UniProtKB=Q8BW70	Usp38	Ubiquitin carboxyl-terminal hydrolase 38	SUBFAMILY NOT NAMED (PTHR24006:SF65)	cysteine-type peptidase activity	gamete generation	-	cysteine protease	-
			UBP38		ubiquitin-protein ligase activity	nuclear mRNA splicing, via spliceosome		mRNA splicing factor
					RNA splicing factor activity, transesterification mechanism	proteolysis		ubiquitin-protein ligase
					mRNA binding			cysteine protease
17	MOUSE|MGI=MGI=2159467|UniProtKB=E9Q8T0	Vmn1r7	Protein Vmn1r7	SUBFAMILY NOT NAMED (PTHR24062:SF0)	G-protein coupled receptor activity	sensory perception	-	G-protein coupled receptor	-
			E9Q8T0			G-protein coupled receptor protein signaling pathway
						G-protein coupled receptor protein signaling pathway
						response to pheromone
18	MOUSE|MGI=MGI=1929510|UniProtKB=Q9DCH6	Zfand6	AN1-type zinc finger protein 6	AN1-TYPE ZINC FINGER PROTEIN 6 (ASSOCIATED WITH PRK1 PROTEIN) (PTHR10634:SF9)	nucleic acid binding	sensory perception of sound	-	signaling molecule	-
			ZFAN6		receptor binding	sensory perception		nucleic acid binding
						respiratory electron transport chain
						signal transduction
						signal transduction
19	MOUSE|MGI=MGI=2442509|UniProtKB=Q810B8	Slitrk4	SLIT and NTRK-like protein 4	SUBFAMILY NOT NAMED (PTHR24373:SF11)	receptor activity	immune system process	extracellular matrix	receptor	-
			SLIK4			sensory perception		extracellular matrix protein
						transmembrane receptor protein serine/threonine kinase signaling pathway
						G-protein coupled receptor protein signaling pathway
						cytokine-mediated signaling pathway
						cell-cell signaling
						cell-cell adhesion
						regulation of transcription from RNA polymerase II promoter
						protein amino acid phosphorylation
						cell motion
						transmembrane receptor protein serine/threonine kinase signaling pathway
						G-protein coupled receptor protein signaling pathway
						cytokine-mediated signaling pathway
						cell-cell signaling
						cell-cell adhesion
						ectoderm development
						nervous system development
20	MOUSE|MGI=MGI=1336993|UniProtKB=Q80V94	Ap4e1	AP-4 complex subunit epsilon-1	ADAPTER-RELATED PROTEIN COMPLEX 4 EPSILON SUBUNIT (EPSILON SUBUNIT OF AP-4) (PTHR22780:SF6)	-	intracellular protein transport	-	transmembrane receptor regulatory/adaptor protein	-
			AP4E1			receptor-mediated endocytosis
21	MOUSE|MGI=MGI=1923119|UniProtKB=Q6NXZ5	Arl5b	ADP-ribosylation factor-like 5B	ADP-RIBOSYLATION FACTOR-LIKE 5, ARL5 (PTHR11711:SF31)	GTPase activity	intracellular protein transport	-	small GTPase	-
			Q6NXZ5		protein binding	vesicle-mediated transport
						cellular process
22	MOUSE|MGI=MGI=2388633|UniProtKB=Q68FD5	Cltc	Clathrin heavy chain 1	CLATHRIN HEAVY CHAIN 1 (PTHR10292:SF7)	-	neurotransmitter secretion	vesicle coat	vesicle coat protein	Heterotrimeric G-protein signaling pathway-Gq alpha and Go alpha mediated pathway->Clathrin
			CLH			intracellular protein transport
						receptor-mediated endocytosis			Heterotrimeric G-protein signaling pathway-Gi alpha and Gs alpha mediated pathway->Clathrin
						signal transduction
						synaptic transmission
						signal transduction
						synaptic transmission
23	MOUSE|MGI=MGI=1335087|UniProtKB=Q9Z2G0	Fem1b	Protein fem-1 homolog B	SUBFAMILY NOT NAMED (PTHR24173:SF6)	-	cellular glucose homeostasis	-	-	-
			FEM1B
24	MOUSE|MGI=MGI=2136348|UniProtKB=Q8BHC0	Lyve1	Lymphatic vessel endothelial hyaluronic acid receptor 1	LYMPHATIC VESSEL ENDOTHELIAL HYALURONIC ACID RECEPTOR 1 (PTHR10225:SF2)	-	-	-	-	-
			LYVE1
25	MOUSE|MGI=MGI=2443456|UniProtKB=Q3UUG6	Tbc1d24	TBC1 domain family member 24	SUBFAMILY NOT NAMED (PTHR23353:SF0)	protein binding	-	-	G-protein modulator	-
			TBC24		small GTPase regulator activity
26	MOUSE|MGI=MGI=108109|UniProtKB=P61982	Ywhag	14-3-3 protein gamma	14-3-3 PROTEIN GAMMA (PTHR18860:SF2)	-	cell cycle	-	chaperone	EGF receptor signaling pathway->14-3-3
			1433G			signal transduction
						cell cycle			FGF signaling pathway->14-3-3
						signal transduction
									Parkinson disease->14-3-3
27	MOUSE|Ensembl=ENSMUSG00000026361|UniProtKB=Q8JZM7	Cdc73	Parafibromin	HYPERPARATHYROIDISM HOMOLOG (PTHR12466:SF6)	-	-	-	-	-
			CDC73
28	MOUSE|MGI=MGI=104615|UniProtKB=P47746	Cnr1	Cannabinoid receptor 1	CANNABINOID RECEPTOR 1 (PTHR22750:SF10)	G-protein coupled receptor activity	visual perception	-	G-protein coupled receptor	Endogenous_cannabinoid_signaling->Cannabinoid receptor 1
			CNR1			sensory perception
						G-protein coupled receptor protein signaling pathway
						intracellular signaling cascade
						cell-cell signaling
						G-protein coupled receptor protein signaling pathway
						intracellular signaling cascade
						cell-cell signaling
29	MOUSE|MGI=MGI=2651932|UniProtKB=Q3U285	Lcorl	Ligand-dependent nuclear receptor corepressor-like protein	TRANSCRIPTION FACTOR MLR1 (PTHR21545:SF10)	DNA-directed RNA polymerase activity	transcription initiation from RNA polymerase II promoter	-	DNA-directed RNA polymerase	-
			LCORL		nucleic acid binding
30	MOUSE|MGI=MGI=1345282|UniProtKB=O35149	Slc30a4	Zinc transporter 4	SUBFAMILY NOT NAMED (PTHR11562:SF10)	transmembrane transporter activity	cation transport	-	transporter	-
			ZNT4
31	MOUSE|MGI=MGI=1915229|UniProtKB=Q9D5T0	Atad1	ATPase family AAA domain-containing protein 1	AAA-FAMILY ATPASE (PTHR23074:SF20)	hydrolase activity	sensory perception	microtubule	hydrolase	Ubiquitin proteasome pathway->26S proteasome
			ATAD1		structural constituent of cytoskeleton	intracellular protein transport		non-motor microtubule binding protein
					microtubule binding	vesicle-mediated transport
						proteolysis
						cellular component morphogenesis
						cellular component morphogenesis
						cellular component morphogenesis
32	MOUSE|MGI=MGI=2146430|UniProtKB=Q3TTA7	Cblb	E3 ubiquitin-protein ligase CBL-B	CBL-B (PTHR23007:SF3)	ligase activity	transmembrane receptor protein tyrosine kinase signaling pathway	-	ligase	EGF receptor signaling pathway->Cas-Br-M (murine) ecotropic retroviral transforming oncogene
			CBLB			transmembrane receptor protein tyrosine kinase signaling pathway
33	MOUSE|MGI=MGI=95281|UniProtKB=Q07139	Ect2	Protein ECT2	SUBFAMILY NOT NAMED (PTHR16777:SF0)	receptor binding	intracellular signaling cascade	-	signaling molecule	-
			ECT2			intracellular signaling cascade
34	MOUSE|MGI=MGI=1931029|UniProtKB=Q91W53	Golga7	Golgin subfamily A member 7	SUBFAMILY NOT NAMED (PTHR13254:SF0)	-	-	-	-	-
			GOGA7
35	MOUSE|MGI=MGI=1934811|UniProtKB=Q80XU3	Nucks1	Nuclear ubiquitous casein and cyclin-dependent kinases substrate	NUCKS PROTEIN (PTHR15361:SF1)	-	mitosis	-	-	-
			NUCKS			DNA recombination
						mitosis
36	MOUSE|MGI=MGI=97848|UniProtKB=P15919	Rag1	E3 ubiquitin-protein ligase RAG1	SUBFAMILY NOT NAMED (PTHR11539:SF0)	endodeoxyribonuclease activity	B cell mediated immunity	-	endodeoxyribonuclease	-
			RAG1		nucleic acid binding	DNA recombination		nuclease
						response to stimulus		hydrolase
37	MOUSE|MGI=MGI=1919223|UniProtKB=Q8VC52	Rbpms2	RNA-binding protein with multiple splicing 2	SUBFAMILY NOT NAMED (PTHR12742:SF0)	nucleic acid binding	-	-	nucleic acid binding	-
			RBPS2
38	MOUSE|MGI=MGI=2679446|UniProtKB=Q810C1	Slitrk1	SLIT and NTRK-like protein 1	SUBFAMILY NOT NAMED (PTHR24373:SF33)	receptor activity	immune system process	extracellular matrix	receptor	-
			SLIK1			sensory perception		extracellular matrix protein
						transmembrane receptor protein serine/threonine kinase signaling pathway
						G-protein coupled receptor protein signaling pathway
						cytokine-mediated signaling pathway
						cell-cell signaling
						cell-cell adhesion
						regulation of transcription from RNA polymerase II promoter
						protein amino acid phosphorylation
						cell motion
						transmembrane receptor protein serine/threonine kinase signaling pathway
						G-protein coupled receptor protein signaling pathway
						cytokine-mediated signaling pathway
						cell-cell signaling
						cell-cell adhesion
						ectoderm development
						nervous system development
39	MOUSE|MGI=MGI=1916977|UniProtKB=P62069	Usp46	Ubiquitin carboxyl-terminal hydrolase 46	MEPRIN AND TRAF HOMOLOGY (MATH) DOMAIN-CONTAINING PROTEIN (PTHR24006:SF123)	cysteine-type peptidase activity	gamete generation	-	cysteine protease	-
			UBP46		ubiquitin-protein ligase activity	nuclear mRNA splicing, via spliceosome		mRNA splicing factor
					RNA splicing factor activity, transesterification mechanism	proteolysis		ubiquitin-protein ligase
					mRNA binding			cysteine protease
40	MOUSE|MGI=MGI=2180560|UniProtKB=Q811I0	Atpaf1	ATP synthase mitochondrial F1 complex assembly factor 1	SUBFAMILY NOT NAMED (PTHR13126:SF0)	-	protein complex assembly	-	chaperone	-
			ATPF1
41	MOUSE|MGI=MGI=95768|UniProtKB=P27601	Gna13	Guanine nucleotide-binding protein subunit alpha-13	GUANINE NUCLEOTIDE-BINDING PROTEIN SUBUNIT ALPHA-13 (PTHR10218:SF85)	GTPase activity	G-protein coupled receptor protein signaling pathway	heterotrimeric G-protein complex	heterotrimeric G-protein	-
			GNA13		protein binding	G-protein coupled receptor protein signaling pathway
42	MOUSE|MGI=MGI=1914324|UniProtKB=Q80TL7	Mon2	Protein MON2 homolog	PROTEIN MON2 HOMOLOG (PTHR10663:SF5)	protein binding	amino acid transport	-	guanyl-nucleotide exchange factor	-
			MON2		small GTPase regulator activity	intracellular protein transport
					guanyl-nucleotide exchange factor activity	exocytosis
						cellular amino acid catabolic process
43	MOUSE|Ensembl=ENSMUSG00000076431|UniProtKB=Q06831	Sox4	Transcription factor SOX-4	TRANSCRIPTION FACTOR SOX-4 (PTHR10270:SF27)	transcription factor activity	regulation of transcription from RNA polymerase II promoter	-	HMG box transcription factor	-
			SOX4		transcription factor activity			nucleic acid binding
44	MOUSE|MGI=MGI=1919309|UniProtKB=A2ARJ3	Tmem236	Transmembrane protein 236	SUBFAMILY NOT NAMED (PTHR31453:SF0)	-	-	-	-	-
			TM236
45	MOUSE|MGI=MGI=894681|UniProtKB=P70398	Usp9x	Probable ubiquitin carboxyl-terminal hydrolase FAF-X	SUBFAMILY NOT NAMED (PTHR24006:SF105)	cysteine-type peptidase activity	gamete generation	-	cysteine protease	-
			USP9X		ubiquitin-protein ligase activity	nuclear mRNA splicing, via spliceosome		mRNA splicing factor
					RNA splicing factor activity, transesterification mechanism	proteolysis		ubiquitin-protein ligase
					mRNA binding			cysteine protease
46	MOUSE|MGI=MGI=88282|UniProtKB=Q8BGU2	Cbln2	Cerebellin-2	CEREBELLIN 2 (PTHR22923:SF4)	neuropeptide hormone activity	neurological system process	-	neuropeptide	-
			CBLN2
47	MOUSE|MGI=MGI=2442112|UniProtKB=Q6NXI8	Cxxc4	CXXC-type zinc finger protein 4	SUBFAMILY NOT NAMED (PTHR13419:SF0)	-	-	-	-	-
			CXXC4
48	MOUSE|MGI=MGI=2443628|UniProtKB=Q3UVY1	Gpr149	Probable G-protein coupled receptor 149	G-PROTEIN COUPLED RECEPTOR 149-RELATED (PTHR24229:SF0)	-	-	-	-	-
			GP149
49	MOUSE|MGI=MGI=2444506|UniProtKB=Q8CHX6	Mbtps2	Membrane-bound transcription factor site-2 protease	SUBFAMILY NOT NAMED (PTHR13325:SF0)	metallopeptidase activity	proteolysis	-	metalloprotease	-
			MBTP2					metalloprotease
50	MOUSE|MGI=MGI=2444966|UniProtKB=Q8BFZ1	Tecrl	Trans-2,3-enoyl-CoA reductase-like	STEROID 5-ALPHA-REDUCTASE 2-LIKE 2 PROTEIN (PTHR10556:SF27)	oxidoreductase activity	-	-	dehydrogenase	-
			TECRL
51	MOUSE|MGI=MGI=2152346|UniProtKB=E9QAP7	Taf4a	Protein Taf4a	SUBFAMILY NOT NAMED (PTHR15138:SF9)	-	-	-	-	Huntington disease->TPB assoaciate factor
			E9QAP7
									Transcription regulation by bZIP transcription factor->TBP-associated factors
									General transcription regulation->TBP-associated factors
52	MOUSE|MGI=MGI=1347472|UniProtKB=P35582	Foxa1	Hepatocyte nuclear factor 3-alpha	HEPATOCYTE NUCLEAR FACTOR 3-ALPHA (PTHR11829:SF54)	transcription factor activity	cell cycle	-	transcription factor	-
			FOXA1		transcription factor activity	regulation of transcription from RNA polymerase II promoter		DNA binding protein
53	MOUSE|MGI=MGI=1202388|UniProtKB=Q3U432	Gas7	Growth arrest-specific protein 7	SUBFAMILY NOT NAMED (PTHR23066:SF0)	-	-	-	-	-
			Q3U432
54	MOUSE|MGI=MGI=103079|UniProtKB=P42669	Pura	Transcriptional activator protein Pur-alpha	SUBFAMILY NOT NAMED (PTHR12611:SF0)	single-stranded DNA binding	general transcription from RNA polymerase II promoter	-	transcription factor	-
			PURA		transcription factor activity			DNA binding protein
					transcription factor activity
55	MOUSE|MGI=MGI=1929705|UniProtKB=Q9EPK7	Xpo7	Exportin-7	EXPORTIN 7-RELATED / RAN BINDING PROTEIN 16,17 (PTHR12596:SF2)	-	intracellular protein transport	-	transfer/carrier protein	-
			XPO7
56	MOUSE|MGI=MGI=104626|UniProtKB=Q91WM1	Strbp	Spermatid perinuclear RNA-binding protein	SPERMATID PERINUCLEAR RNA-BINDING PROTEIN (PTHR10910:SF27)	hydrolase activity	spermatogenesis	-	DNA binding protein	-
			STRBP		deaminase activity	response to interferon-gamma		mRNA processing factor
					DNA binding	neurological system process		deaminase
					mRNA binding	nucleobase, nucleoside, nucleotide and nucleic acid transport		kinase activator
					protein binding	apoptosis		defense/immunity protein
					kinase activator activity	cell cycle
					kinase regulator activity	purine base metabolic process
						mRNA processing
						protein metabolic process
						cell cycle
						anterior/posterior axis specification
						response to stimulus
						RNA localization
57	MOUSE|MGI=MGI=2136934|UniProtKB=Q8C1T8	Clec2h	C-type lectin domain family 2 member H	C-TYPE LECTIN (PTHR22800:SF20)	receptor activity	B cell mediated immunity	-	membrane-bound signaling molecule	-
			CLC2H		receptor binding	natural killer cell activation		receptor
						cellular defense response		defense/immunity protein
58	MOUSE|MGI=MGI=2675296|UniProtKB=Q91ZR3	Crebzf	CREB/ATF bZIP transcription factor	SUBFAMILY NOT NAMED (PTHR14312:SF0)	-	-	-	-	-
			ZHANG
59	MOUSE|MGI=MGI=1342541|UniProtKB=P81183	Ikzf2	Zinc finger protein Helios	SUBFAMILY NOT NAMED (PTHR24404:SF0)	transcription factor activity	-	-	KRAB box transcription factor	-
			IKZF2		transcription factor activity
60	MOUSE|MGI=MGI=1096342|UniProtKB=Q9QUI0	Rhoa	Transforming protein RhoA	TRANSFORMING PROTEIN RHOA (PTHR24072:SF102)	GTPase activity	intracellular protein transport	-	small GTPase	Angiogenesis->Rho guanosine triphosphatase
			RHOA		protein binding	receptor-mediated endocytosis
						G-protein coupled receptor protein signaling pathway			Angiotensin II-stimulated signaling through G proteins and beta-arrestin->RhoA GTPase
						intracellular signaling cascade
						G-protein coupled receptor protein signaling pathway			Heterotrimeric G-protein signaling pathway-Gq alpha and Go alpha mediated pathway->Ras homolog gene family member A
						intracellular signaling cascade
									Inflammation mediated by chemokine and cytokine signaling pathway->Rho
									Axon guidance mediated by semaphorins->Ras homologue gene family, member A
									Ras Pathway->Rho
									Integrin signalling pathway->Rho
61	MOUSE|MGI=MGI=1928902|UniProtKB=Q9JKY0	Rqcd1	Cell differentiation protein RCD1 homolog	SUBFAMILY NOT NAMED (PTHR12262:SF0)	-	-	-	-	-
			RCD1
62	MOUSE|MGI=MGI=98367|UniProtKB=B2KFM9	Sox5	SRY-box containing gene 5	TRANSCRIPTION FACTOR SOX-5 (PTHR10270:SF30)	transcription factor activity	regulation of transcription from RNA polymerase II promoter	-	HMG box transcription factor	-
			B2KFM9		transcription factor activity			nucleic acid binding
63	MOUSE|MGI=MGI=1277977|UniProtKB=O70481	Ubr1	E3 ubiquitin-protein ligase UBR1	UBIQUITIN LIGASE E3 ALPHA (PTHR21497:SF6)	ubiquitin-protein ligase activity	proteolysis	-	ubiquitin-protein ligase	-
			UBR1
64	MOUSE|MGI=MGI=2183447|UniProtKB=Q91ZJ5	Ugp2	UTP--glucose-1-phosphate uridylyltransferase	UTP-GLUCOSE-1-PHOSPHATE URIDYLYLTRANSFERASE 2 (UDP- GLUCOSE PYROPHOSPHORYLASE 2) (PTHR11952:SF1)	nucleotidyltransferase activity	polysaccharide metabolic process	-	nucleotidyltransferase	-
			UGPA
65	MOUSE|MGI=MGI=1919367|UniProtKB=Q6PGB6	Naa50	N-alpha-acetyltransferase 50	N-ACETYLTRANSFERASE SEPARATION ANXIETY (PTHR23091:SF2)	acetyltransferase activity	protein amino acid acetylation	-	acetyltransferase	-
			NAA50
66	MOUSE|MGI=MGI=1345185|UniProtKB=Q9WTS4	Odz1	Teneurin-1	TENEURIN-1 (PTHR11219:SF7)	glucosidase activity	protein targeting	-	membrane-bound signaling molecule	-
			TEN1		receptor activity	intracellular signaling cascade		receptor
					receptor binding	cell-cell adhesion		glucosidase
						protein amino acid glycosylation
						intracellular signaling cascade
						cell-cell adhesion
						anterior/posterior axis specification
						ectoderm development
						mesoderm development
						nervous system development
67	MOUSE|MGI=MGI=1917405|UniProtKB=Q8VE52	Ogfrl1	Opioid growth factor receptor-like protein 1	SUBFAMILY NOT NAMED (PTHR14015:SF0)	receptor activity	neurological system process	-	receptor	-
			OGRL1			cell surface receptor linked signal transduction
						cell surface receptor linked signal transduction
68	MOUSE|MGI=MGI=2685214|UniProtKB=Q6PAQ9	Prrg3	Transmembrane gamma-carboxyglutamic acid protein 3	SUBFAMILY NOT NAMED (PTHR24251:SF0)	serine-type peptidase activity	proteolysis	-	serine protease	-
			TMG3					serine protease
69	MOUSE|MGI=MGI=1921134|UniProtKB=Q5SS00	Zdbf2	DBF4-type zinc finger-containing protein 2 homolog	SUBFAMILY NOT NAMED (PTHR21639:SF0)	-	-	-	-	-
			ZDBF2
